# Supplementary material for: Post-Transcriptional Mechanisms Respond Rapidly to Ecologically Relevant Thermal Fluctuations During Temperature-Dependent Sex Determination
Source: Integr Org Biol. 2020 Oct 7;2(1):obaa033. doi: 10.1093/iob/obaa033 (PMC7715621; doi:10.1093/iob/obaa033)
Supplement: obaa033_Supplementary_Data [file obaa033_supplementary_data.zip]

Archive with 3 entries (3 files):
- SI_FIGURE1_FINAL.jpg
- SI_FIGURE2_FINAL.jpg
- SI_FIGURE3_FINAL.jpg
